# Supplementary material for: Genomic insights into Mediterranean pepper diversity using ddRADSeq
Source: PLoS One. 2025 Mar 10;20(3):e0318105. doi: 10.1371/journal.pone.0318105 (PMC11892853; doi:10.1371/journal.pone.0318105)
Supplement: S1 Table — (XLSX) [file pone.0318105.s002.xlsx]

## Sheet: Sheet1
Table S1. The details of the pepper lines and data of individual sequencing reads and GC content in the present study.
Number	ID	Type	Botanical Classification	Origin	Distribution	Taste	Color	Filtering
								Reads (Milyon base)		GC (%)
								Before	After	Before	After	Total Reads (millions)	Missing Data (%)	Mean Depth (×)
1	ANS1	DOLMA	Capsicum annuum var. grossum	Turkey	Mediterranean	SWEET	GREEN	2.68	2.58	40.21	38.35	3.1	2.7	20
2	ANS2	DOLMA	Capsicum annuum var. grossum	Turkey	Mediterranean	SWEET	GREEN	3.34	3.2	40.1	38.09	3.05	2.9	19
3	ANS3	DOLMA	Capsicum annuum var. grossum	Turkey	Mediterranean	SWEET	GREEN	3.58	3.43	40.4	38.05	2.95	3.1	18
4	ANS4	DOLMA	Capsicum annuum var. grossum	Turkey	Mediterranean	SWEET	GREEN	3.23	3.08	39.53	37.52	2.88	3.3	17
5	ANS5	DOLMA	Capsicum annuum var. grossum	Turkey	Mediterranean	SWEET	GREEN	3.05	2.9	39.06	36.94	3.25	2.5	20
6	ANS6	DOLMA	Capsicum annuum var. grossum	Turkey	Mediterranean	SWEET	GREEN	3.48	3.24	40.23	37.47	3	3	18
7	ANS7	DOLMA	Capsicum annuum var. grossum	Turkey	Mediterranean	SWEET	GREEN	3.09	2.93	39.78	37.36	2.92	3.2	18
8	ANS8	DOLMA	Capsicum annuum var. grossum	Turkey	Mediterranean	SWEET	GREEN	3.22	3.07	39.62	37.29	3.15	2.8	19
9	ANS9	DOLMA	Capsicum annuum var. grossum	Turkey	Mediterranean	SWEET	GREEN	3.36	3.22	39.76	37.54	3.2	2.6	19
10	ANS10	DOLMA	Capsicum annuum var. grossum	Turkey	Mediterranean	SWEET	GREEN	3.2	3.05	39.7	37.69	3.05	3	18
11	ANS12	DOLMA	Capsicum annuum var. grossum	Turkey	Mediterranean	SWEET	GREEN	3.68	3.53	40.29	38.14	3.12	2.8	18
12	ANS13	DOLMA	Capsicum annuum var. grossum	Turkey	Mediterranean	SWEET	GREEN	3.43	3.29	39.49	37.33	2.85	3.5	17
13	ANS14	DOLMA	Capsicum annuum var. grossum	Turkey	Mediterranean	SWEET	GREEN	3.93	3.79	39.72	37.7	3.18	2.7	19
14	ANS15	DOLMA	Capsicum annuum var. grossum	Turkey	Mediterranean	SWEET	GREEN	3.51	3.38	39.77	37.59	2.96	3.1	18
15	ANS16	DOLMA	Capsicum annuum var. grossum	Turkey	Mediterranean	SWEET	GREEN	3.6	3.47	39.83	37.56	2.9	3.3	18
16	ANS17	DOLMA	Capsicum annuum var. grossum	Turkey	Mediterranean	CHILI	GREEN	2.47	2.38	40.23	38.37	2.8	3.7	17
17	ANS18	DOLMA	Capsicum annuum var. grossum	Turkey	Mediterranean	CHILI	GREEN	2.96	2.85	40.03	38.04	3.1	2.9	19
18	ANS19	DOLMA	Capsicum annuum var. grossum	Turkey	Mediterranean	CHILI	GREEN	3.34	3.19	40.23	38.25	3.02	3	18
19	ANS23	DOLMA	Capsicum annuum var. grossum	Turkey	Mediterranean	SWEET	RED	3.05	2.9	40.14	37.71	2.75	3.9	16
20	ANS24	DOLMA	Capsicum annuum var. grossum	Turkey	Mediterranean	SWEET	GREEN	3.16	3.02	40.04	37.64	3.22	2.6	19
21	ANS25	DOLMA	Capsicum annuum var. grossum	Turkey	Mediterranean	SWEET	GREEN	2.32	2.31	39.5	37.35	3.08	2.9	18
22	ANS28	CHARLESTON	Capsicum annuum var. longum	Turkey	Mediterranean	SWEET	GREEN	3.29	3.16	40.25	38.23	2.95	3.2	18
23	ANS29	CHARLESTON	Capsicum annuum var. longum	Turkey	Mediterranean	SWEET	GREEN	3.07	2.94	39.6	37.55	3	3	18
24	ANS30	CHARLESTON	Capsicum annuum var. longum	Turkey	Mediterranean	SWEET	GREEN	0.82	0.76	39.16	37.42	3.1	2.8	19
25	ANS31	CHARLESTON	Capsicum annuum var. longum	Turkey	Mediterranean	SWEET	GREEN	3.23	3.11	39.86	37.63	2.85	3.5	17
26	ANS32	CHARLESTON	Capsicum annuum var. longum	Turkey	Mediterranean	SWEET	GREEN	3.1	2.98	39.59	37.53	3.5	2.5	20
27	ANS33	CHARLESTON	Capsicum annuum var. longum	Turkey	Mediterranean	SWEET	GREEN	3.54	3.41	40.06	38.19	3.4	2.7	20
28	ANS34	CHARLESTON	Capsicum annuum var. longum	Turkey	Mediterranean	SWEET	GREEN	3.99	3.82	39.84	37.86	3.15	3	19
29	ANS35	CHARLESTON	Capsicum annuum var. longum	Turkey	Mediterranean	SWEET	GREEN	4.05	3.87	40.02	37.94	3.25	2.6	19
30	ANS36	CHARLESTON	Capsicum annuum var. longum	Turkey	Mediterranean	SWEET	GREEN	3.88	3.71	39.99	38.15	3.05	3.1	18
31	ANS37	CHARLESTON	Capsicum annuum var. longum	Turkey	Mediterranean	SWEET	GREEN	3.37	3.19	39.17	37.12	3.1	3	18
32	ANS38	CHARLESTON	Capsicum annuum var. longum	Turkey	Mediterranean	SWEET	GREEN	3.58	3.32	40.55	37.83	3.6	2.3	20
33	ANS39	CHARLESTON	Capsicum annuum var. longum	Turkey	Mediterranean	CHILI	GREEN	3.51	3.34	40.01	37.53	3.35	2.8	19
34	ANS40	CHARLESTON	Capsicum annuum var. longum	Turkey	Mediterranean	CHILI	GREEN	3.8	3.63	39.68	37.34	3.25	2.9	19
35	ANS42	CHARLESTON	Capsicum annuum var. longum	Turkey	Mediterranean	SWEET	RED	2.83	2.68	39.87	37.98	3.18	3	18
36	ANS43	CHARLESTON	Capsicum annuum var. longum	Turkey	Mediterranean	SWEET	RED	3.74	3.58	40.15	38.02	3.22	2.7	19
37	ANS45	CHARLESTON	Capsicum annuum var. longum	Turkey	Mediterranean	SWEET	RED	4.03	3.86	39.57	37.5	3.05	3.1	18
38	ANS46	CHARLESTON	Capsicum annuum var. longum	Turkey	Mediterranean	SWEET	RED	3.75	3.61	39.75	37.75	3.28	2.7	19
39	ANS47	CHARLESTON	Capsicum annuum var. longum	Turkey	Mediterranean	SWEET	RED	4.2	4.04	39.74	37.6	3.1	3	18
40	ANS48	CHARLESTON	Capsicum annuum var. longum	Turkey	Mediterranean	SWEET	RED	3.74	3.59	39.46	37.38	3.45	2.5	20
41	ANS52	KAPIA	Capsicum annuum var. grossum	Turkey	Mediterranean	SWEET	GREEN	3.26	3.13	39.68	37.59	3.3	2.8	19
42	ANS54	KAPIA	Capsicum annuum var. grossum	Turkey	Mediterranean	SWEET	GREEN	3.38	3.13	40.42	37.7	3.25	2.9	19
43	ANS55	KAPIA	Capsicum annuum var. grossum	Turkey	Mediterranean	SWEET	GREEN	3.8	3.61	39.67	37.31	3.15	3.1	18
44	ANS56	KAPIA	Capsicum annuum var. grossum	Turkey	Mediterranean	SWEET	GREEN	3.12	2.97	39.81	37.46	3	3.5	17
45	ANS57	KAPIA	Capsicum annuum var. grossum	Turkey	Mediterranean	CHILI	GREEN	3.63	3.47	39.48	37.39	2.95	3.2	18
46	ANS58	KAPIA	Capsicum annuum var. grossum	Turkey	Mediterranean	CHILI	GREEN	3.28	3.12	39.45	37.53	3.2	2.8	19
47	ANS59	KAPIA	Capsicum annuum var. grossum	Turkey	Mediterranean	CHILI	GREEN	3.66	3.51	39.88	37.77	2.7	4.2	17
48	ANS60	KAPIA	Capsicum annuum var. grossum	Turkey	Mediterranean	SWEET	GREEN	3.44	3.29	39.95	37.92	2.85	3.5	18
49	ANS61	KAPIA	Capsicum annuum var. grossum	Turkey	Mediterranean	SWEET	GREEN	3.28	3.14	39.33	37.25	2.65	4.5	17
50	ANS62	KAPIA	Capsicum annuum var. grossum	Turkey	Mediterranean	SWEET	GREEN	3.56	3.43	39.59	37.57	3	3	18
51	ANS63	KAPIA	Capsicum annuum var. grossum	Turkey	Mediterranean	SWEET	GREEN	3.43	3.29	40.08	38.06	2.8	3.8	17
52	ANS121	KAPIA	Capsicum annuum var. grossum	Turkey	Mediterranean	SWEET	RED	5.49	5.21	38.8	36.9	2.9	3.3	18
53	ANS122	KAPIA	Capsicum annuum var. grossum	Turkey	Mediterranean	SWEET	RED	5.29	4.99	38.71	37	2.75	4	17
54	ANS64	KIL	Capsicum annuum var. longum	Turkey	Mediterranean	CHILI	RED	3.25	3.11	39.62	37.57	2.95	3.2	18
55	ANS65	KIL	Capsicum annuum var. longum	Turkey	Mediterranean	CHILI	RED	2	1.91	40.33	38.72	3.05	2.9	18
56	ANS66	KIL	Capsicum annuum var. longum	Turkey	Mediterranean	CHILI	RED	2.92	2.8	40.04	38.27	2.78	4.1	17
57	ANS67	KIL	Capsicum annuum var. longum	Turkey	Mediterranean	CHILI	RED	3.24	3.1	39.8	37.8	2.9	3.4	18
58	ANS68	KIL	Capsicum annuum var. longum	Turkey	Mediterranean	CHILI	RED	2.47	2.35	39.81	38.03	2.6	4.8	16
59	ANS69	KIL	Capsicum annuum var. longum	Turkey	Mediterranean	CHILI	RED	2	1.88	39.47	37.58	3.4	2.7	20
60	ANS70	KIL	Capsicum annuum var. longum	Turkey	Mediterranean	SWEET	GREEN	2.96	2.76	40.09	37.58	3.22	3	19
61	ANS71	KIL	Capsicum annuum var. longum	Turkey	Mediterranean	SWEET	GREEN	2.79	2.64	39.94	37.74	3.18	3.1	19
62	ANS72	KIL	Capsicum annuum var. longum	Turkey	Mediterranean	SWEET	GREEN	1.7	1.6	39.76	37.58	3.25	2.9	19
63	ANS73	KIL	Capsicum annuum var. longum	Turkey	Mediterranean	SWEET	GREEN	2.6	2.49	39.31	37.33	3.05	3.2	18
64	ANS74	KIL	Capsicum annuum var. longum	Turkey	Mediterranean	SWEET	GREEN	2.22	2.12	39.51	37.69	3.1	3	18
65	ANS75	MAZAMORT	Capsicum annuum var. grossum	Turkey	Mediterranean	SWEET	GREEN	2.3	2.2	40.35	38.4	3.35	2.6	20
66	ANS77	MAZAMORT	Capsicum annuum var. grossum	Turkey	Mediterranean	SWEET	GREEN	2.74	2.63	39.35	37.42	3.28	2.7	19
67	ANS78	MAZAMORT	Capsicum annuum var. grossum	Turkey	Mediterranean	SWEET	GREEN	2.82	2.72	39.56	37.64	3.45	2.5	20
68	ANS80	MAZAMORT	Capsicum annuum var. grossum	Turkey	Mediterranean	SWEET	GREEN	2.72	2.61	39.3	37.32	3	3.5	17
69	ANS81	CHILI	Capsicum annuum var. annuum	Various	Worldwide	SWEET	GREEN	2.42	2.33	39.81	37.97	3.15	3	18
70	ANS82	CHILI	Capsicum annuum var. annuum	Various	Worldwide	SWEET	GREEN	2.53	2.42	39.89	38.04	2.95	3.4	17
71	ANS83	CHILI	Capsicum annuum var. annuum	Various	Worldwide	SWEET	GREEN	2.7	2.58	40.13	38.24	3.2	2.8	19
72	ANS84	CHILI	Capsicum annuum var. annuum	Various	Worldwide	SWEET	GREEN	2.74	2.62	39.43	37.57	3.1	3.2	18
73	ANS85	CHILI	Capsicum annuum var. annuum	Various	Worldwide	SWEET	GREEN	2.27	2.15	39.36	37.53	3.05	3.3	18
74	ANS87	SIVRI	Capsicum annuum var. longum	Turkey	Mediterranean	SWEET	GREEN	2.64	2.51	39.67	37.4	2.85	3.9	17
75	ANS88	SIVRI	Capsicum annuum var. longum	Turkey	Mediterranean	SWEET	GREEN	2.53	2.4	39.5	37.36	2.9	3.7	17
76	ANS89	SIVRI	Capsicum annuum var. longum	Turkey	Mediterranean	SWEET	GREEN	2.11	2.01	39.63	37.75	2.78	4.1	17
77	ANS90	SIVRI	Capsicum annuum var. longum	Turkey	Mediterranean	SWEET	GREEN	2.47	2.33	39.49	37.8	2.65	7	15
78	ANS92	SIVRI	Capsicum annuum var. longum	Turkey	Mediterranean	SWEET	GREEN	2.66	2.54	40.09	38.23	3.1	3	18
79	ANS93	SIVRI	Capsicum annuum var. longum	Turkey	Mediterranean	SWEET	GREEN	2.6	2.48	39.23	37.31	3.25	2.8	19
80	ANS94	SIVRI	Capsicum annuum var. longum	Turkey	Mediterranean	SWEET	GREEN	2.95	2.82	39.26	37.44	3	3.1	18
81	ANS95	SIVRI	Capsicum annuum var. longum	Turkey	Mediterranean	SWEET	GREEN	3.06	2.93	39.84	37.95	3.15	2.9	19
82	ANS96	SIVRI	Capsicum annuum var. longum	Turkey	Mediterranean	SWEET	GREEN	3.43	3.28	39.3	37.4	2.95	3.3	18
83	ANS97	SIVRI	Capsicum annuum var. longum	Turkey	Mediterranean	SWEET	GREEN	4.12	3.94	39.83	38.17	3.05	3	18
84	ANS99	SIVRI	Capsicum annuum var. longum	Turkey	Mediterranean	SWEET	GREEN	5.46	5.19	40.02	38.08	3.35	2.5	20
85	ANS100	SIVRI	Capsicum annuum var. longum	Turkey	Mediterranean	SWEET	GREEN	4.89	4.65	39.59	37.78	3.22	2.7	19
86	ANS103	SIVRI	Capsicum annuum var. longum	Turkey	Mediterranean	SWEET	GREEN	5.33	5.02	39.78	37.66	2.9	3.5	17
87	ANS105	SIVRI	Capsicum annuum var. longum	Turkey	Mediterranean	SWEET	GREEN	5.14	4.89	39.24	37.33	3.05	3	18
88	ANS106	SIVRI	Capsicum annuum var. longum	Turkey	Mediterranean	SWEET	GREEN	5.43	5.13	38.94	37.16	2.85	3.7	17
89	ANS107	SIVRI	Capsicum annuum var. longum	Turkey	Mediterranean	SWEET	GREEN	5.23	4.99	40.03	38.11	3.18	2.6	19
90	ANS108	SIVRI	Capsicum annuum var. longum	Turkey	Mediterranean	SWEET	GREEN	4.78	4.56	40	38.11	3.05	3	18
91	ANS109	SIVRI	Capsicum annuum var. longum	Turkey	Mediterranean	SWEET	GREEN	3.96	3.77	39.57	37.76	3.1	2.9	18
92	ANS110	SIVRI	Capsicum annuum var. longum	Turkey	Mediterranean	SWEET	GREEN	4.66	4.46	39.1	37.32	3.2	2.6	19
93	ANS112	SIVRI	Capsicum annuum var. longum	Turkey	Mediterranean	SWEET	GREEN	4.54	4.31	39.27	37.56	2.95	3.2	18
94	ANS114	SIVRI	Capsicum annuum var. longum	Turkey	Mediterranean	SWEET	GREEN	4.41	4.19	39.03	37.16	3	3.1	18
95	ANS115	SIVRI	Capsicum annuum var. longum	Turkey	Mediterranean	SWEET	GREEN	3.77	3.57	39.38	37.37	2.8	3.8	17
96	ANS116	SIVRI	Capsicum annuum var. longum	Turkey	Mediterranean	SWEET	GREEN	3.85	3.65	38.91	37.09	2.95	3.3	18
97	ANS118	SIVRI	Capsicum annuum var. longum	Turkey	Mediterranean	SWEET	GREEN	3.94	3.53	39.91	36.9	2.75	4	17
98	ANS119	JALAPENO	Capsicum annuum var. annuum	Mexico	Worldwide	CHILI	GREEN	3.79	3.56	39.35	37.15	3.05	3	18
99	ANS120	JALAPENO	Capsicum annuum var. annuum	Mexico	Worldwide	CHILI	GREEN	3.54	3.33	39.12	37	3.2	2.7	19
