# Supplementary material for: Genomic insights into Mediterranean pepper diversity using ddRADSeq
Source: PLoS One. 2025 Mar 10;20(3):e0318105. doi: 10.1371/journal.pone.0318105 (PMC11892853; doi:10.1371/journal.pone.0318105)
Supplement: S2 Table — (XLSX) [file pone.0318105.s003.xlsx]

## Sheet: 34
TABLE S2 | Genetic distance matrix for 99 lines based on 8475 SNPs.
	ANS1	ANS10	ANS100	ANS103	ANS105	ANS106	ANS107	ANS108	ANS109	ANS110	ANS112	ANS114	ANS115	ANS116	ANS118	ANS119	ANS12	ANS120	ANS121	ANS122	ANS13	ANS14	ANS15	ANS16	ANS17	ANS18	ANS19	ANS2	ANS23	ANS24	ANS25	ANS28	ANS29	ANS3	ANS30	ANS31	ANS32	ANS33	ANS34	ANS35	ANS36	ANS37	ANS38	ANS39	ANS4	ANS40	ANS42	ANS43	ANS45
ANS1
ANS10	0.367227
ANS100	0.384716	0.389983
ANS103	0.380966	0.378906	0.356683
ANS105	0.385821	0.392428	0.355886	0.349911
ANS106	0.378957	0.392519	0.356098	0.350505	0.354606
ANS107	0.376032	0.381272	0.337186	0.355031	0.35602	0.357913
ANS108	0.387023	0.381851	0.36433	0.337248	0.364931	0.341273	0.356443
ANS109	0.381751	0.385279	0.343079	0.361327	0.357466	0.361951	0.335636	0.365606
ANS110	0.377534	0.38658	0.355939	0.341426	0.348266	0.336728	0.349799	0.343346	0.36011
ANS112	0.385834	0.394562	0.340361	0.345662	0.35018	0.356251	0.333268	0.353292	0.340925	0.345743
ANS114	0.378008	0.385687	0.354092	0.357143	0.352767	0.351027	0.343143	0.35274	0.353269	0.345791	0.341335
ANS115	0.374586	0.385669	0.338782	0.357482	0.353337	0.355707	0.324057	0.364436	0.336918	0.355822	0.337784	0.342757
ANS116	0.381092	0.383464	0.355368	0.343549	0.356492	0.356097	0.351837	0.352493	0.362758	0.348161	0.349274	0.351435	0.354973
ANS118	0.392414	0.39413	0.336999	0.349032	0.349427	0.355564	0.335878	0.357028	0.342988	0.346679	0.323714	0.344276	0.339859	0.351164
ANS119	0.400145	0.398811	0.387354	0.378764	0.387929	0.391183	0.388024	0.388816	0.388514	0.384526	0.38823	0.38985	0.396401	0.392215	0.391746
ANS12	0.361568	0.366413	0.387517	0.379804	0.390447	0.388362	0.37896	0.385798	0.396147	0.390211	0.393195	0.390336	0.38429	0.383069	0.388249	0.403891
ANS120	0.385754	0.381996	0.390514	0.386865	0.385913	0.387796	0.378071	0.388154	0.383588	0.377934	0.381117	0.385315	0.381766	0.391816	0.383875	0.383008	0.39525
ANS121	0.380785	0.379342	0.379352	0.366823	0.36691	0.369804	0.372215	0.379032	0.379878	0.367716	0.372446	0.376364	0.373244	0.372812	0.372297	0.39489	0.380229	0.393254
ANS122	0.376225	0.367583	0.378627	0.365048	0.363664	0.377432	0.361613	0.371091	0.370701	0.368479	0.374324	0.372912	0.372905	0.372154	0.373898	0.394134	0.374002	0.382507	0.348529
ANS13	0.361283	0.376802	0.38564	0.375119	0.383828	0.376943	0.376238	0.369575	0.385078	0.373282	0.384526	0.382132	0.380803	0.375881	0.390746	0.391855	0.360465	0.380884	0.378175	0.380668
ANS14	0.36998	0.369776	0.399705	0.383169	0.388197	0.383165	0.39072	0.376925	0.389159	0.38275	0.395159	0.387055	0.398977	0.386347	0.395039	0.397113	0.372588	0.386555	0.38518	0.375802	0.359647
ANS15	0.365441	0.368867	0.400405	0.386532	0.391819	0.390911	0.388301	0.381381	0.388398	0.387069	0.396913	0.391986	0.392608	0.395458	0.398863	0.395085	0.374541	0.388076	0.382536	0.379872	0.370711	0.366584
ANS16	0.368229	0.36642	0.406186	0.388374	0.395539	0.394179	0.387052	0.385323	0.394695	0.389336	0.400417	0.400374	0.392291	0.395343	0.407013	0.402184	0.373302	0.393789	0.386704	0.384039	0.375063	0.370878	0.3452
ANS17	0.371307	0.364301	0.397775	0.384777	0.390653	0.391074	0.38597	0.377678	0.392316	0.389274	0.403398	0.388514	0.390975	0.384971	0.403376	0.399672	0.365755	0.393108	0.38039	0.373251	0.371267	0.373007	0.370316	0.369062
ANS18	0.370025	0.350976	0.402616	0.388786	0.39403	0.390381	0.392247	0.382429	0.39886	0.390207	0.405115	0.396241	0.392748	0.385691	0.403726	0.40073	0.374015	0.3909	0.384634	0.376152	0.373948	0.370896	0.372391	0.366587	0.3758
ANS19	0.375186	0.369977	0.403482	0.391209	0.401419	0.393665	0.398314	0.390896	0.403452	0.396367	0.410119	0.404857	0.399542	0.396757	0.407334	0.406419	0.371625	0.393514	0.390973	0.385593	0.376563	0.373965	0.375583	0.36956	0.369723	0.369897
ANS2	0.367472	0.365498	0.399048	0.38846	0.399853	0.39612	0.385891	0.382545	0.394988	0.389962	0.400647	0.387396	0.389862	0.394316	0.407978	0.403846	0.374176	0.393528	0.385301	0.382015	0.377222	0.36877	0.363029	0.361596	0.372287	0.371265	0.376003
ANS23	0.380251	0.362576	0.403417	0.389578	0.399558	0.401161	0.399409	0.393473	0.399637	0.400256	0.400378	0.406977	0.398254	0.385801	0.397839	0.409695	0.378612	0.394995	0.387997	0.384221	0.377981	0.36567	0.37429	0.373308	0.375039	0.363177	0.376965	0.370336
ANS24	0.377798	0.369318	0.397324	0.386078	0.396556	0.389914	0.394135	0.391233	0.397694	0.390516	0.403162	0.401263	0.403692	0.389792	0.402631	0.403231	0.370408	0.391651	0.382682	0.384167	0.372797	0.370942	0.372615	0.370049	0.365221	0.363373	0.369612	0.371987	0.370788
ANS25	0.382712	0.369445	0.408531	0.387786	0.39806	0.395376	0.397702	0.388306	0.4029	0.38655	0.410601	0.400374	0.401245	0.399659	0.40678	0.404358	0.380516	0.392567	0.380292	0.382025	0.37267	0.373638	0.374043	0.366301	0.374414	0.363407	0.374787	0.374312	0.369209	0.374217
ANS28	0.376261	0.375696	0.369402	0.363302	0.352876	0.362577	0.351052	0.3637	0.362451	0.35154	0.364947	0.35852	0.360952	0.362955	0.365704	0.393999	0.378339	0.379686	0.377472	0.367542	0.371307	0.373155	0.3827	0.385772	0.374019	0.379961	0.391173	0.382432	0.380371	0.384015	0.383142
ANS29	0.376101	0.381144	0.362806	0.348664	0.350542	0.357532	0.354478	0.353734	0.370097	0.344111	0.353914	0.352869	0.359216	0.357076	0.359197	0.38973	0.390191	0.390564	0.367517	0.365534	0.380623	0.374903	0.387636	0.387399	0.389845	0.389065	0.400084	0.390557	0.386546	0.392422	0.391768	0.34746
ANS3	0.364332	0.364185	0.38386	0.374782	0.384511	0.383753	0.377635	0.376447	0.386266	0.376645	0.386289	0.390166	0.380946	0.378991	0.394098	0.398191	0.361171	0.381132	0.375575	0.370839	0.344218	0.359267	0.370554	0.368557	0.370326	0.368576	0.371644	0.373983	0.372698	0.372144	0.373226	0.372001	0.387633
ANS30	0.393826	0.392713	0.383978	0.375971	0.36793	0.370656	0.386323	0.376435	0.381501	0.36169	0.385886	0.377563	0.3793	0.372892	0.380441	0.39884	0.413584	0.41129	0.390214	0.382298	0.393888	0.394362	0.40348	0.4119	0.409026	0.40367	0.406271	0.414104	0.403606	0.409438	0.41219	0.380409	0.366337	0.398104
ANS31	0.380472	0.387161	0.367441	0.355445	0.351447	0.368695	0.357487	0.359002	0.363551	0.354087	0.356697	0.358191	0.359564	0.360674	0.35776	0.386202	0.386018	0.380966	0.364023	0.360429	0.380051	0.379855	0.387209	0.39011	0.385684	0.39695	0.402663	0.387843	0.392251	0.386687	0.39266	0.344475	0.342791	0.383239	0.369899
ANS32	0.367004	0.380825	0.361625	0.352448	0.351941	0.348882	0.352237	0.345708	0.353458	0.341512	0.35123	0.352345	0.353782	0.351233	0.351006	0.381975	0.379122	0.380966	0.359171	0.363563	0.370752	0.362812	0.376566	0.385847	0.381451	0.379237	0.392808	0.379402	0.38405	0.385999	0.383348	0.336994	0.32717	0.377939	0.350618	0.33524
ANS33	0.374722	0.376941	0.366702	0.363899	0.357894	0.358342	0.357743	0.360253	0.359552	0.359427	0.357872	0.350728	0.362779	0.35838	0.363569	0.386697	0.382908	0.384388	0.361205	0.362256	0.377938	0.377262	0.383919	0.386976	0.381321	0.380829	0.396786	0.383931	0.389193	0.388255	0.386801	0.349552	0.338763	0.382413	0.366051	0.338168	0.334458
ANS34	0.37582	0.374634	0.358525	0.354923	0.35873	0.358114	0.350557	0.353112	0.354426	0.344851	0.354526	0.351167	0.358543	0.35553	0.356304	0.38504	0.378617	0.383802	0.365208	0.363497	0.374378	0.372887	0.380582	0.384991	0.374928	0.380083	0.389348	0.377413	0.387657	0.383727	0.386501	0.342218	0.339742	0.37567	0.377926	0.3423	0.335261	0.335347
ANS35	0.379625	0.376155	0.36033	0.35565	0.354362	0.358261	0.358282	0.35259	0.360967	0.348618	0.3544	0.34974	0.360606	0.35707	0.360532	0.384815	0.384318	0.381188	0.367464	0.360479	0.375405	0.377167	0.387143	0.391398	0.378545	0.384731	0.392875	0.387892	0.389527	0.391792	0.383833	0.349873	0.341208	0.381189	0.367647	0.344234	0.336856	0.336311	0.316733
ANS36	0.379063	0.387436	0.360004	0.354162	0.350139	0.35817	0.35491	0.355636	0.368314	0.34802	0.353647	0.352979	0.359185	0.356493	0.357143	0.387018	0.384216	0.382114	0.366505	0.364255	0.377115	0.373277	0.386364	0.388563	0.382985	0.387079	0.395289	0.386161	0.388827	0.393059	0.394236	0.342561	0.324883	0.38183	0.365248	0.338337	0.325338	0.332064	0.333437	0.334313
ANS37	0.378117	0.38308	0.372607	0.35574	0.352879	0.359249	0.360442	0.358051	0.368305	0.345733	0.363627	0.362281	0.364293	0.360626	0.365195	0.390304	0.38333	0.388139	0.365624	0.37065	0.378065	0.374355	0.383471	0.388388	0.386299	0.386677	0.398076	0.385068	0.38602	0.391067	0.38567	0.346518	0.335608	0.382123	0.358329	0.348766	0.319606	0.339929	0.344889	0.341113	0.332905
ANS38	0.371401	0.379221	0.363775	0.35125	0.351226	0.355708	0.358029	0.357545	0.36409	0.343408	0.357816	0.359657	0.356618	0.3556	0.354307	0.386409	0.385707	0.381553	0.362964	0.363008	0.373171	0.369736	0.380787	0.380267	0.38364	0.382305	0.388423	0.384942	0.383288	0.384314	0.38706	0.344628	0.327215	0.380291	0.353453	0.344452	0.319987	0.341799	0.341356	0.345257	0.332625	0.327346
ANS39	0.380658	0.383247	0.365277	0.359412	0.3571	0.366407	0.360924	0.360685	0.363297	0.357302	0.358206	0.356515	0.360932	0.363568	0.35934	0.386872	0.390056	0.388646	0.366639	0.366932	0.381224	0.37965	0.383488	0.389743	0.387585	0.393227	0.402628	0.386938	0.393512	0.387201	0.392157	0.345795	0.346034	0.381224	0.376604	0.326007	0.341386	0.334904	0.341117	0.342182	0.340914	0.349922	0.348012
ANS4	0.360398	0.377177	0.391959	0.386588	0.388889	0.39129	0.385372	0.383935	0.393867	0.390261	0.393659	0.391569	0.387835	0.386292	0.398593	0.401048	0.368378	0.388361	0.388675	0.382173	0.357508	0.371967	0.37654	0.381586	0.371006	0.374276	0.377603	0.37545	0.378642	0.374933	0.382418	0.378881	0.387673	0.349125	0.390564	0.391585	0.377322	0.376716	0.384525	0.38042	0.381552	0.383546	0.38188	0.392306
ANS40	0.374931	0.37985	0.362097	0.349092	0.351343	0.351956	0.356317	0.351604	0.361772	0.341103	0.35196	0.3503	0.35694	0.351035	0.350984	0.381739	0.386203	0.381486	0.365459	0.362778	0.375505	0.370439	0.383427	0.388985	0.382267	0.384825	0.39952	0.386173	0.386885	0.389151	0.387354	0.342487	0.329118	0.382874	0.357786	0.339367	0.323644	0.333634	0.33253	0.339913	0.322939	0.333395	0.331326	0.346369	0.382971
ANS42	0.369997	0.380407	0.371702	0.361005	0.356314	0.354909	0.363358	0.359464	0.367029	0.350395	0.366022	0.360691	0.360399	0.364834	0.368791	0.391789	0.381954	0.385741	0.372852	0.366759	0.379598	0.375548	0.386803	0.3819	0.377436	0.386707	0.390769	0.385825	0.389565	0.391838	0.391948	0.348738	0.334953	0.386476	0.366952	0.350895	0.335246	0.341429	0.337601	0.33855	0.33279	0.338255	0.34045	0.354333	0.386551	0.332219
ANS43	0.373321	0.37985	0.364459	0.353365	0.357587	0.358321	0.354908	0.355323	0.366566	0.352342	0.361669	0.354881	0.358783	0.355634	0.365178	0.393646	0.380866	0.39007	0.369256	0.363315	0.376543	0.373428	0.382452	0.387701	0.381146	0.381915	0.390578	0.37941	0.389187	0.386334	0.38739	0.336694	0.336392	0.379932	0.37453	0.343137	0.329266	0.337191	0.336969	0.343041	0.331158	0.334646	0.338818	0.347589	0.384824	0.333365	0.335939
ANS45	0.366639	0.37245	0.378129	0.368404	0.366071	0.363784	0.370444	0.367035	0.373345	0.356038	0.378052	0.365736	0.372993	0.37403	0.378404	0.399225	0.37765	0.38997	0.370057	0.368264	0.370037	0.368403	0.37437	0.38221	0.377965	0.374464	0.385145	0.380335	0.379675	0.377164	0.384343	0.351582	0.343881	0.375335	0.371357	0.356969	0.331098	0.352019	0.349553	0.353978	0.34627	0.343088	0.343614	0.363291	0.38	0.345336	0.349269	0.347187
ANS46	0.378451	0.375903	0.373759	0.364268	0.362373	0.36398	0.365976	0.366739	0.370644	0.353206	0.367324	0.367159	0.372646	0.3652	0.366164	0.394081	0.386906	0.387652	0.367472	0.368628	0.380484	0.383874	0.385151	0.383983	0.383618	0.383655	0.394668	0.384723	0.385451	0.385679	0.391612	0.350672	0.346464	0.381582	0.371831	0.34581	0.340959	0.34539	0.34709	0.347917	0.347305	0.343588	0.346303	0.345649	0.384977	0.348766	0.353332	0.345529	0.357812
ANS47	0.369724	0.376799	0.378627	0.368175	0.37074	0.369287	0.366205	0.370359	0.37438	0.362642	0.376115	0.368722	0.373577	0.374862	0.374947	0.399226	0.380449	0.388529	0.377211	0.373214	0.37619	0.377104	0.381481	0.382837	0.383163	0.383584	0.391213	0.389288	0.386103	0.380625	0.383905	0.359012	0.348238	0.379185	0.364173	0.361178	0.337849	0.352607	0.358663	0.35779	0.349741	0.342798	0.341699	0.364513	0.384507	0.347314	0.34405	0.343842	0.329816
ANS48	0.373903	0.377077	0.370086	0.358833	0.362682	0.366117	0.359715	0.367677	0.368258	0.35448	0.361225	0.364641	0.363715	0.368671	0.364062	0.392617	0.384347	0.388521	0.374672	0.370951	0.381449	0.373895	0.379844	0.383014	0.384848	0.386829	0.394678	0.386932	0.378815	0.384362	0.385355	0.345729	0.338133	0.379864	0.364028	0.359944	0.333539	0.343882	0.343015	0.347191	0.335502	0.342416	0.339136	0.35834	0.383959	0.335654	0.342351	0.333428	0.347898
ANS5	0.369417	0.374875	0.391946	0.376725	0.390382	0.384983	0.386024	0.374513	0.394234	0.382267	0.39252	0.393243	0.389423	0.381241	0.392823	0.402435	0.372946	0.388089	0.380958	0.381332	0.347063	0.358555	0.375343	0.375095	0.381533	0.373769	0.373761	0.376835	0.374474	0.375293	0.376092	0.379618	0.383125	0.336305	0.408827	0.387036	0.376919	0.384227	0.375205	0.382446	0.387706	0.383192	0.375769	0.382029	0.358998	0.385319	0.384178	0.383497	0.375603
ANS52	0.37129	0.374908	0.376194	0.369958	0.372595	0.374059	0.367241	0.375189	0.372121	0.365743	0.37938	0.372792	0.371739	0.376216	0.381553	0.399914	0.375987	0.390466	0.364162	0.351723	0.378343	0.377943	0.382608	0.38029	0.377548	0.377559	0.383946	0.378178	0.38748	0.381481	0.383056	0.363344	0.373559	0.369455	0.386253	0.368403	0.357978	0.366936	0.363454	0.363683	0.36578	0.361934	0.360279	0.371787	0.379475	0.361367	0.359569	0.360189	0.368169
ANS54	0.374147	0.371521	0.375057	0.372069	0.366622	0.369231	0.362843	0.373207	0.370918	0.364779	0.37906	0.378788	0.372256	0.3723	0.37896	0.396088	0.373117	0.377781	0.362062	0.351089	0.364739	0.370813	0.372269	0.377229	0.375151	0.377647	0.384282	0.381726	0.37695	0.373348	0.376783	0.361676	0.37221	0.364396	0.393742	0.367253	0.366423	0.365629	0.368035	0.367179	0.367847	0.36773	0.366051	0.367742	0.374409	0.36225	0.366551	0.36712	0.364106
ANS55	0.376089	0.379488	0.377794	0.366985	0.364339	0.374221	0.367743	0.369311	0.374768	0.366013	0.37446	0.371712	0.374109	0.370152	0.373163	0.393064	0.371783	0.379024	0.374137	0.359628	0.374684	0.373234	0.381834	0.386587	0.375682	0.381802	0.390521	0.391693	0.382345	0.381024	0.388132	0.362833	0.36288	0.372245	0.383157	0.363453	0.362229	0.365513	0.361504	0.362193	0.367288	0.365199	0.36308	0.368246	0.377708	0.365042	0.361844	0.367706	0.366358
ANS56	0.368329	0.376552	0.376468	0.374128	0.371452	0.374723	0.366333	0.368144	0.369318	0.368679	0.371637	0.365718	0.370015	0.377488	0.373054	0.390534	0.3781	0.381768	0.373268	0.369481	0.372686	0.374748	0.374414	0.377962	0.370509	0.379325	0.383965	0.381167	0.381143	0.382541	0.37801	0.368293	0.361702	0.373938	0.387692	0.362985	0.358971	0.361964	0.360497	0.358862	0.361824	0.364001	0.359133	0.363571	0.379781	0.356508	0.361386	0.359429	0.370614
ANS57	0.379899	0.384819	0.376727	0.372577	0.376226	0.37605	0.373927	0.376943	0.374564	0.368606	0.373753	0.375317	0.378057	0.377205	0.374646	0.398138	0.381524	0.386499	0.375986	0.375812	0.378555	0.377212	0.387616	0.391363	0.385034	0.3906	0.387883	0.388944	0.392115	0.383809	0.388003	0.370647	0.369336	0.377342	0.386072	0.367563	0.363276	0.374375	0.369271	0.367485	0.369364	0.374099	0.369511	0.372609	0.384814	0.36744	0.36576	0.369227	0.375723
ANS58	0.374964	0.375581	0.377825	0.378299	0.375476	0.375285	0.367498	0.374803	0.376261	0.370295	0.379192	0.371298	0.373357	0.378657	0.381236	0.396758	0.370498	0.385542	0.380242	0.366435	0.374458	0.371956	0.381802	0.387625	0.374774	0.381484	0.378136	0.380291	0.384056	0.379141	0.378733	0.365319	0.366344	0.376443	0.386421	0.363067	0.360687	0.359766	0.358592	0.355614	0.361779	0.368349	0.367561	0.369276	0.37545	0.362494	0.359122	0.361002	0.367396
ANS59	0.365342	0.37997	0.36708	0.368551	0.365704	0.362142	0.360666	0.364055	0.371046	0.357039	0.370449	0.363118	0.363866	0.369614	0.366938	0.392766	0.368667	0.377435	0.36862	0.360859	0.374377	0.372926	0.376484	0.385482	0.365485	0.380409	0.378568	0.382626	0.384707	0.379969	0.378485	0.357344	0.35809	0.368611	0.386166	0.359293	0.357508	0.358558	0.356037	0.352176	0.355326	0.360527	0.358411	0.36327	0.371689	0.355508	0.358912	0.359018	0.364789
ANS6	0.364563	0.36967	0.38982	0.375887	0.382772	0.382742	0.378391	0.375579	0.383499	0.378202	0.388644	0.3874	0.385498	0.386369	0.393745	0.40132	0.368057	0.380518	0.376727	0.375335	0.344173	0.359655	0.369009	0.37481	0.376165	0.373503	0.372611	0.372356	0.371896	0.370539	0.36926	0.373485	0.38753	0.338175	0.406188	0.380438	0.37344	0.382928	0.372345	0.383025	0.3823	0.379045	0.376263	0.377727	0.358995	0.377201	0.383446	0.381731	0.375908
ANS60	0.370588	0.36854	0.376334	0.363108	0.369312	0.370534	0.368149	0.363049	0.379689	0.359875	0.378448	0.367977	0.368911	0.36578	0.376935	0.393766	0.37041	0.38171	0.364579	0.35384	0.370226	0.37027	0.373131	0.375603	0.372347	0.37287	0.377098	0.374937	0.379109	0.374007	0.372517	0.361406	0.360945	0.366557	0.37919	0.357734	0.356508	0.357426	0.352598	0.354744	0.35874	0.356378	0.357076	0.363761	0.376423	0.355331	0.356496	0.353726	0.357111
ANS61	0.376496	0.373177	0.386819	0.369744	0.373139	0.38316	0.376289	0.373018	0.378694	0.376551	0.381686	0.377107	0.367263	0.370812	0.38093	0.394506	0.378669	0.385763	0.355576	0.361904	0.368477	0.374298	0.373169	0.375689	0.374853	0.37675	0.382497	0.379684	0.380208	0.380177	0.376648	0.376906	0.370164	0.368942	0.399872	0.370874	0.365128	0.370828	0.370199	0.371107	0.370143	0.370362	0.367236	0.37034	0.380543	0.367586	0.371711	0.37823	0.376165
ANS62	0.372323	0.372841	0.377647	0.37335	0.368946	0.372338	0.35923	0.367042	0.371305	0.363704	0.368051	0.366795	0.36716	0.367953	0.371429	0.394045	0.368222	0.376467	0.360997	0.348375	0.364303	0.370457	0.367565	0.36617	0.376828	0.373136	0.37519	0.37656	0.375393	0.377698	0.371764	0.365081	0.360248	0.369057	0.397375	0.366943	0.355506	0.359687	0.359509	0.359052	0.364542	0.36528	0.361685	0.367139	0.377679	0.359093	0.359201	0.358527	0.361319
ANS63	0.386876	0.39609	0.356161	0.350587	0.352098	0.34925	0.35058	0.349601	0.355297	0.34287	0.344266	0.338283	0.351626	0.347157	0.345255	0.385478	0.39717	0.381709	0.375705	0.378295	0.384339	0.388415	0.400246	0.394583	0.394849	0.402827	0.406915	0.397505	0.411198	0.400289	0.402023	0.36204	0.355853	0.390798	0.384615	0.351508	0.349301	0.357106	0.352522	0.353923	0.355005	0.357281	0.360769	0.359064	0.391259	0.352208	0.358628	0.356824	0.366761
ANS64	0.375724	0.38527	0.348829	0.336517	0.345799	0.353361	0.344623	0.348516	0.34604	0.344659	0.334285	0.34654	0.349289	0.347148	0.342065	0.37877	0.386265	0.375477	0.360866	0.362347	0.371051	0.382483	0.385076	0.389676	0.380293	0.391511	0.39442	0.387958	0.395282	0.389399	0.393992	0.358195	0.345143	0.373591	0.367288	0.349383	0.344871	0.349162	0.349328	0.354157	0.347354	0.355201	0.349436	0.352659	0.381579	0.34677	0.356402	0.349976	0.367989
ANS65	0.386139	0.390981	0.34944	0.341459	0.349559	0.351546	0.336411	0.347997	0.348974	0.341611	0.336108	0.345234	0.343054	0.351222	0.340007	0.383975	0.384821	0.381067	0.362307	0.358271	0.376084	0.384097	0.394434	0.396379	0.384195	0.401262	0.402961	0.394725	0.407234	0.399379	0.398715	0.351218	0.350979	0.381555	0.382284	0.350598	0.351992	0.362447	0.347112	0.359288	0.350708	0.35693	0.354932	0.354959	0.388889	0.352579	0.363522	0.351209	0.369043
ANS66	0.373134	0.387758	0.343462	0.349875	0.345829	0.349451	0.34154	0.35434	0.345502	0.337583	0.341017	0.340301	0.34539	0.346762	0.339012	0.380495	0.385335	0.374599	0.364372	0.361553	0.382632	0.377255	0.389781	0.39341	0.38444	0.390927	0.400401	0.386193	0.389544	0.392494	0.385912	0.354024	0.347508	0.383888	0.382507	0.346448	0.339921	0.349194	0.339549	0.342635	0.346726	0.347329	0.352501	0.349911	0.387918	0.346029	0.351895	0.347176	0.358121
ANS67	0.390191	0.399783	0.350651	0.351031	0.351521	0.351144	0.354202	0.36042	0.355524	0.35474	0.341703	0.344456	0.354019	0.354071	0.347345	0.4	0.3894	0.385606	0.372562	0.380311	0.38414	0.395078	0.395777	0.406957	0.395654	0.398947	0.404467	0.394981	0.409951	0.399462	0.404325	0.367796	0.361682	0.382984	0.391708	0.359021	0.358475	0.3632	0.355226	0.355138	0.362065	0.369872	0.366807	0.361657	0.396472	0.357652	0.371567	0.359635	0.382902
ANS68	0.38758	0.390578	0.348707	0.346748	0.350143	0.354088	0.349244	0.357314	0.352852	0.345613	0.347496	0.344798	0.345986	0.354659	0.347047	0.384983	0.395985	0.389819	0.376253	0.37593	0.387326	0.388252	0.403068	0.4001	0.391052	0.40238	0.405085	0.39971	0.406041	0.401693	0.400282	0.361455	0.351916	0.393177	0.38874	0.3529	0.350963	0.356949	0.348593	0.352317	0.353049	0.362799	0.351046	0.357123	0.394778	0.351428	0.356596	0.356869	0.371543
ANS69	0.398618	0.40206	0.35171	0.354146	0.35042	0.352539	0.349407	0.359302	0.350844	0.347976	0.34119	0.349807	0.351667	0.358427	0.341321	0.39106	0.400208	0.380222	0.370025	0.381784	0.375563	0.391184	0.395421	0.396328	0.395472	0.405843	0.410653	0.404064	0.40625	0.397898	0.402665	0.368724	0.355568	0.386305	0.379878	0.356807	0.350755	0.353501	0.351005	0.354747	0.3533	0.364295	0.353482	0.354195	0.393035	0.354573	0.365199	0.36042	0.376857
ANS7	0.36879	0.383132	0.395062	0.38521	0.389903	0.386692	0.389521	0.383806	0.393939	0.388695	0.390146	0.387296	0.392802	0.381294	0.396615	0.403979	0.382537	0.396028	0.391824	0.381848	0.367195	0.370026	0.382853	0.380468	0.381851	0.393197	0.387838	0.38529	0.388844	0.384564	0.387256	0.382694	0.38325	0.372743	0.396831	0.385001	0.377262	0.384644	0.383897	0.382981	0.383531	0.385331	0.378208	0.381022	0.379396	0.385444	0.383971	0.377343	0.37992
ANS70	0.384118	0.390472	0.353942	0.352453	0.355217	0.354955	0.35115	0.357319	0.355323	0.342172	0.344989	0.342331	0.350504	0.353908	0.345539	0.388776	0.386989	0.381378	0.368581	0.37461	0.375168	0.385126	0.389409	0.390258	0.392625	0.39926	0.403185	0.389414	0.400875	0.394844	0.389109	0.356413	0.347109	0.383695	0.380122	0.353264	0.344342	0.359133	0.347851	0.351811	0.355152	0.357611	0.350755	0.351774	0.389561	0.34982	0.356059	0.356977	0.36411
ANS71	0.383847	0.393905	0.352598	0.343186	0.346096	0.349777	0.345783	0.350258	0.345855	0.33628	0.335192	0.344319	0.342807	0.347395	0.340554	0.382638	0.389692	0.378065	0.367472	0.366769	0.377332	0.387723	0.391083	0.397453	0.388868	0.402215	0.399668	0.394101	0.405996	0.395625	0.395738	0.361926	0.346913	0.386601	0.374174	0.349696	0.340351	0.351001	0.343953	0.35202	0.34869	0.356269	0.35168	0.351035	0.384356	0.346385	0.355371	0.346381	0.363498
ANS72	0.397488	0.394877	0.351246	0.345367	0.356108	0.362785	0.357252	0.35883	0.360141	0.350076	0.337359	0.346943	0.360326	0.350548	0.347931	0.385312	0.392673	0.384707	0.367893	0.367514	0.382203	0.390926	0.397398	0.393844	0.390295	0.410112	0.403638	0.405135	0.404977	0.399062	0.40431	0.372904	0.357024	0.385199	0.384806	0.360974	0.36335	0.371324	0.352756	0.362341	0.365524	0.365407	0.365635	0.36271	0.390573	0.358789	0.38061	0.36715	0.372305
ANS73	0.387685	0.387519	0.34566	0.335361	0.34415	0.349183	0.345542	0.347508	0.347097	0.340294	0.332658	0.338789	0.34664	0.338644	0.338699	0.376945	0.383859	0.372666	0.363995	0.368367	0.371857	0.378655	0.3883	0.390143	0.385298	0.392869	0.401071	0.395411	0.400701	0.391114	0.393255	0.357517	0.347034	0.374702	0.374011	0.349266	0.347318	0.355749	0.34804	0.345067	0.348214	0.351785	0.345481	0.351402	0.38231	0.34019	0.358829	0.350942	0.364271
ANS74	0.380092	0.383891	0.348964	0.347974	0.344914	0.348489	0.337566	0.353132	0.353223	0.342725	0.338588	0.340049	0.345263	0.348917	0.340944	0.385953	0.386623	0.379086	0.365515	0.364132	0.376678	0.380907	0.389613	0.391478	0.387266	0.383741	0.401993	0.389366	0.394737	0.399763	0.39561	0.355255	0.352924	0.384211	0.381996	0.353479	0.347274	0.355199	0.348389	0.355121	0.351408	0.354002	0.35094	0.351153	0.386505	0.349694	0.357511	0.353218	0.367586
ANS75	0.370776	0.369841	0.374522	0.368826	0.36799	0.365216	0.359982	0.36673	0.365146	0.353067	0.370173	0.362058	0.362524	0.368259	0.375683	0.399114	0.379339	0.37737	0.371086	0.366177	0.37234	0.369156	0.378273	0.372573	0.374065	0.380528	0.389088	0.379123	0.387231	0.375597	0.382991	0.361211	0.3578	0.369972	0.405282	0.356618	0.348111	0.359788	0.351648	0.355634	0.360365	0.357588	0.360356	0.363073	0.386008	0.355969	0.35736	0.351408	0.358228
ANS77	0.369863	0.375109	0.370542	0.360088	0.36547	0.377719	0.368182	0.370061	0.37236	0.366054	0.367073	0.371971	0.373526	0.370549	0.371512	0.393758	0.377551	0.381455	0.372255	0.364774	0.372228	0.371021	0.373107	0.375588	0.373794	0.378935	0.390648	0.380234	0.37735	0.376476	0.379224	0.373955	0.365528	0.37261	0.399471	0.357919	0.364292	0.365771	0.362879	0.366514	0.364789	0.369178	0.361118	0.364508	0.378917	0.359095	0.371348	0.36934	0.376769
ANS78	0.369018	0.378828	0.371027	0.36303	0.366282	0.362804	0.363432	0.36241	0.36747	0.358101	0.369018	0.357523	0.366528	0.363361	0.363206	0.38281	0.379766	0.378998	0.366042	0.366858	0.374718	0.371302	0.370972	0.373189	0.376453	0.382625	0.386391	0.372331	0.380141	0.378718	0.381545	0.369222	0.360179	0.37482	0.395204	0.357609	0.352118	0.362196	0.356527	0.36358	0.363012	0.360054	0.363318	0.356099	0.379732	0.354965	0.367079	0.364482	0.366022
ANS8	0.348273	0.372672	0.384079	0.377858	0.381176	0.376723	0.374445	0.379549	0.3808	0.370847	0.383453	0.376662	0.376395	0.386554	0.386935	0.399366	0.359032	0.38139	0.370975	0.370055	0.351628	0.362951	0.370468	0.370724	0.373721	0.373812	0.380133	0.366359	0.377291	0.374548	0.374622	0.374937	0.375705	0.353006	0.400887	0.374544	0.3635	0.3738	0.372445	0.377274	0.378024	0.372219	0.368699	0.374795	0.366001	0.371261	0.368781	0.373671	0.3646
ANS80	0.36527	0.371331	0.376023	0.362465	0.366481	0.374882	0.364205	0.364394	0.370178	0.373869	0.36875	0.371266	0.371548	0.373981	0.36367	0.393448	0.37592	0.37557	0.371115	0.369549	0.371352	0.373426	0.373082	0.376097	0.37408	0.383098	0.388466	0.385188	0.383067	0.381243	0.38096	0.373799	0.370375	0.375211	0.390778	0.368941	0.368082	0.372401	0.370536	0.370411	0.375131	0.368813	0.370142	0.368	0.380142	0.369608	0.3731	0.367007	0.369322
ANS81	0.379202	0.376261	0.362589	0.360093	0.358704	0.363671	0.357349	0.361433	0.35794	0.362943	0.357163	0.355294	0.357619	0.361915	0.359029	0.373749	0.384972	0.369777	0.379211	0.371195	0.376805	0.379927	0.390142	0.384211	0.37807	0.385781	0.388637	0.378614	0.390797	0.392163	0.387426	0.36747	0.359657	0.382877	0.385402	0.357997	0.35669	0.356322	0.353791	0.353146	0.347519	0.364657	0.363409	0.362651	0.378012	0.356175	0.363975	0.359409	0.369882
ANS82	0.377702	0.382876	0.368929	0.372022	0.367109	0.370595	0.36271	0.373052	0.368627	0.372039	0.364225	0.366077	0.367356	0.369932	0.363475	0.390979	0.389421	0.380613	0.377842	0.370572	0.380193	0.386671	0.391672	0.386999	0.385817	0.398872	0.400639	0.381001	0.39372	0.393419	0.400225	0.36546	0.363739	0.384063	0.391002	0.365248	0.358709	0.363956	0.366527	0.368252	0.365305	0.369671	0.364702	0.360626	0.383896	0.363324	0.365411	0.367459	0.372863
ANS83	0.384178	0.391153	0.371453	0.370842	0.371231	0.368848	0.375175	0.372382	0.367227	0.365963	0.368328	0.36462	0.373455	0.370752	0.367039	0.383241	0.392317	0.386605	0.376321	0.374709	0.382276	0.388489	0.394693	0.397088	0.39279	0.398113	0.398192	0.394326	0.401353	0.395385	0.399151	0.375116	0.368087	0.389127	0.401799	0.367556	0.359709	0.367811	0.359195	0.360005	0.363636	0.369038	0.374603	0.368976	0.390333	0.360377	0.367967	0.372494	0.380104
ANS84	0.389121	0.386196	0.33818	0.360578	0.353082	0.361759	0.32977	0.358019	0.33754	0.351884	0.337047	0.351949	0.329383	0.358703	0.342228	0.396687	0.391754	0.387334	0.377705	0.370461	0.384719	0.394268	0.395512	0.396347	0.391312	0.392593	0.405701	0.395293	0.402757	0.403663	0.401487	0.36136	0.361746	0.3884	0.389631	0.361063	0.357995	0.364011	0.353725	0.36004	0.364098	0.368174	0.359619	0.36548	0.389935	0.35641	0.366566	0.360608	0.369581
ANS85	0.37395	0.372366	0.357765	0.356361	0.358782	0.362786	0.34359	0.361643	0.352098	0.343637	0.34612	0.352817	0.354042	0.355275	0.35093	0.380058	0.386364	0.373913	0.368086	0.363139	0.377349	0.382393	0.382301	0.381332	0.375497	0.387155	0.394093	0.393149	0.398952	0.389996	0.396408	0.354849	0.347949	0.38205	0.374724	0.358767	0.342866	0.350517	0.352309	0.351984	0.34825	0.347027	0.351019	0.356097	0.377208	0.350029	0.355563	0.359844	0.360995
ANS87	0.38511	0.385868	0.350301	0.349874	0.354779	0.349948	0.346104	0.351385	0.352493	0.340986	0.339888	0.331587	0.34819	0.35345	0.34158	0.380667	0.393784	0.381514	0.37283	0.372277	0.37437	0.384128	0.397029	0.388857	0.391541	0.392503	0.404039	0.38956	0.400235	0.390315	0.391579	0.354899	0.349202	0.386218	0.385139	0.359315	0.346408	0.356383	0.349226	0.352713	0.352777	0.355639	0.35453	0.357908	0.392152	0.351873	0.356207	0.352351	0.364118
ANS88	0.38038	0.38451	0.338989	0.354457	0.355843	0.358059	0.323799	0.361785	0.32794	0.352899	0.340893	0.35064	0.326424	0.356443	0.33874	0.389512	0.388264	0.379065	0.373418	0.368177	0.382888	0.392064	0.398148	0.39237	0.386364	0.39539	0.406183	0.391224	0.398517	0.40628	0.4003	0.363357	0.351028	0.389126	0.380499	0.361699	0.349365	0.365263	0.356731	0.359306	0.359908	0.361414	0.354771	0.365756	0.39544	0.360214	0.358702	0.359457	0.375292
ANS89	0.378128	0.392064	0.352472	0.355608	0.361066	0.344613	0.348678	0.35193	0.353743	0.336631	0.340582	0.333139	0.348713	0.349073	0.348863	0.389886	0.387058	0.375998	0.364842	0.373107	0.374216	0.385975	0.390996	0.385899	0.386728	0.399578	0.396961	0.389723	0.409189	0.391998	0.395339	0.365746	0.354615	0.392744	0.382932	0.351637	0.34455	0.352801	0.349442	0.353675	0.357561	0.356702	0.352782	0.354349	0.395968	0.349983	0.358214	0.358743	0.359965
ANS9	0.356129	0.379197	0.395335	0.389092	0.391196	0.386551	0.392361	0.383837	0.395572	0.385747	0.395538	0.389727	0.393075	0.393614	0.39532	0.410427	0.374173	0.390297	0.381232	0.383386	0.365457	0.370603	0.374875	0.378331	0.378899	0.379984	0.382181	0.375462	0.383272	0.383635	0.383778	0.379209	0.382039	0.368278	0.401911	0.379497	0.370528	0.37688	0.373034	0.381532	0.381802	0.380294	0.379533	0.386153	0.375905	0.376835	0.378042	0.383702	0.378385
ANS90	0.374247	0.383523	0.331967	0.349957	0.345985	0.350492	0.323294	0.356304	0.334511	0.342105	0.333104	0.342148	0.329025	0.352154	0.33643	0.38617	0.377718	0.381598	0.370533	0.362677	0.376621	0.387364	0.395015	0.384786	0.381224	0.394087	0.394033	0.386516	0.399808	0.393233	0.394696	0.354212	0.35102	0.375437	0.377218	0.352323	0.345486	0.356439	0.350676	0.347334	0.352089	0.354889	0.347972	0.35567	0.383661	0.353369	0.359076	0.354197	0.365089
ANS92	0.37526	0.383035	0.34643	0.345646	0.349353	0.33517	0.338746	0.3389	0.342789	0.333054	0.336275	0.317167	0.338162	0.342423	0.335092	0.378164	0.38274	0.374121	0.360867	0.365913	0.371721	0.374924	0.391962	0.386201	0.382168	0.389725	0.396846	0.376928	0.394932	0.38374	0.382892	0.344638	0.339872	0.377453	0.374839	0.347017	0.342963	0.345457	0.34116	0.346231	0.345391	0.351963	0.3464	0.347017	0.382077	0.341262	0.350424	0.342337	0.359168
ANS93	0.382094	0.389413	0.341976	0.353635	0.355741	0.357241	0.333333	0.360529	0.330328	0.348153	0.338879	0.35061	0.335809	0.355753	0.339546	0.388318	0.384444	0.375729	0.377055	0.3667	0.377193	0.390371	0.388756	0.39246	0.389234	0.391277	0.400841	0.387239	0.396606	0.396282	0.396468	0.359798	0.356044	0.384897	0.377915	0.358772	0.35324	0.358899	0.353351	0.358466	0.364196	0.367186	0.358579	0.361573	0.389254	0.357734	0.36935	0.360746	0.367868
ANS94	0.380328	0.390416	0.346465	0.351263	0.352294	0.345696	0.338017	0.3469	0.347303	0.334661	0.337545	0.325048	0.344891	0.347521	0.340359	0.386281	0.390945	0.381929	0.370126	0.37015	0.371769	0.382922	0.391576	0.392509	0.388663	0.395058	0.402054	0.387213	0.395086	0.392033	0.390692	0.356191	0.348972	0.388727	0.379279	0.344515	0.344679	0.349723	0.347929	0.35216	0.348293	0.353253	0.350533	0.353567	0.390048	0.344701	0.352949	0.349805	0.363405
ANS95	0.375976	0.386606	0.332017	0.344564	0.348727	0.352007	0.316629	0.353748	0.32697	0.342436	0.327439	0.33915	0.319706	0.346361	0.331883	0.382918	0.383328	0.375706	0.369518	0.366421	0.374541	0.387804	0.38726	0.386864	0.386936	0.394373	0.398417	0.381792	0.398649	0.394078	0.392385	0.354755	0.352722	0.379321	0.389774	0.35499	0.344527	0.353062	0.350974	0.355393	0.354471	0.351694	0.352432	0.350688	0.383255	0.349132	0.358525	0.351044	0.362643
ANS96	0.379079	0.390861	0.352292	0.349956	0.358774	0.338868	0.347045	0.347143	0.353838	0.334704	0.343321	0.327707	0.346916	0.34901	0.346138	0.386612	0.393609	0.384658	0.372322	0.376772	0.375672	0.382845	0.387744	0.3908	0.390472	0.392937	0.403086	0.386209	0.397698	0.399555	0.391645	0.355169	0.349725	0.386583	0.380793	0.352132	0.345873	0.350158	0.353784	0.351527	0.351367	0.353903	0.350023	0.360654	0.391574	0.345494	0.355772	0.350998	0.362829
ANS97	0.383604	0.38681	0.345453	0.362678	0.356724	0.366646	0.342869	0.375833	0.345893	0.356766	0.344099	0.351821	0.345946	0.362588	0.34729	0.396421	0.391052	0.391671	0.381016	0.374236	0.389614	0.39722	0.397577	0.395288	0.388346	0.395994	0.401838	0.390938	0.402626	0.393173	0.397371	0.371214	0.372076	0.384626	0.386032	0.365159	0.355377	0.36538	0.360639	0.360321	0.364304	0.364485	0.367737	0.365151	0.394764	0.362898	0.379694	0.36763	0.380876
ANS99	0.39216	0.392778	0.343325	0.358687	0.363828	0.362447	0.332389	0.365712	0.341447	0.355738	0.345647	0.350151	0.333333	0.358006	0.347032	0.392714	0.385253	0.386048	0.380045	0.374949	0.384834	0.399197	0.400509	0.395435	0.395784	0.398151	0.407285	0.388504	0.404278	0.407627	0.391118	0.365472	0.366552	0.381776	0.388689	0.372085	0.364886	0.370271	0.368251	0.367766	0.368711	0.369561	0.366406	0.367619	0.39219	0.366428	0.371035	0.364944	0.372549
[truncated: 49 more columns]
