# Supplementary material for: Genomic insights into Mediterranean pepper diversity using ddRADSeq
Source: PLoS One. 2025 Mar 10;20(3):e0318105. doi: 10.1371/journal.pone.0318105 (PMC11892853; doi:10.1371/journal.pone.0318105)
Supplement: S3. Table — (XLSX) [file pone.0318105.s004.xlsx]

## Sheet: Sayfa1
TABLE S3 | Cluster (Q) membership based on STRUCTURE at K=2
Genotypes	Q1	Q2
ANS14	0.998	0.002
ANS16	0.998	0.002
ANS6	0.997	0.003
ANS15	0.997	0.003
ANS18	0.997	0.003
ANS19	0.997	0.003
ANS24	0.997	0.003
ANS12	0.996	0.004
ANS9	0.995	0.005
ANS4	0.994	0.006
ANS5	0.994	0.006
ANS23	0.994	0.006
ANS2	0.993	0.007
ANS3	0.993	0.007
ANS10	0.992	0.008
ANS8	0.991	0.009
ANS25	0.99	0.01
ANS13	0.986	0.014
ANS17	0.98	0.02
ANS1	0.971	0.029
ANS58	0.917	0.083
ANS56	0.902	0.098
ANS7	0.901	0.099
ANS54	0.871	0.129
ANS62	0.857	0.143
ANS61	0.781	0.219
ANS120	0.771	0.229
ANS45	0.77	0.23
ANS52	0.767	0.233
ANS47	0.761	0.239
ANS55	0.759	0.241
ANS60	0.758	0.242
ANS57	0.738	0.262
ANS59	0.724	0.276
ANS78	0.682	0.318
ANS119	0.679	0.321
ANS122	0.678	0.322
ANS80	0.672	0.328
ANS121	0.661	0.339
ANS77	0.653	0.347
ANS75	0.646	0.354
ANS46	0.609	0.391
ANS82	0.597	0.403
ANS48	0.558	0.442
ANS33	0.534	0.466
ANS83	0.532	0.468
ANS42	0.495	0.505
ANS28	0.487	0.513
ANS37	0.473	0.527
ANS34	0.47	0.53
ANS38	0.464	0.536
ANS32	0.447	0.553
ANS35	0.442	0.558
ANS39	0.439	0.561
ANS43	0.434	0.566
ANS36	0.425	0.575
ANS85	0.394	0.606
ANS81	0.378	0.622
ANS30	0.363	0.637
ANS31	0.363	0.637
ANS40	0.35	0.65
ANS29	0.341	0.659
ANS108	0.261	0.739
ANS116	0.223	0.777
ANS105	0.172	0.828
ANS106	0.165	0.835
ANS65	0.163	0.837
ANS66	0.129	0.871
ANS89	0.079	0.921
ANS69	0.074	0.926
ANS103	0.058	0.942
ANS68	0.046	0.954
ANS97	0.043	0.957
ANS71	0.028	0.972
ANS70	0.027	0.973
ANS74	0.024	0.976
ANS87	0.022	0.978
ANS67	0.021	0.979
ANS72	0.017	0.983
ANS92	0.014	0.986
ANS110	0.01	0.99
ANS64	0.008	0.992
ANS63	0.007	0.993
ANS109	0.007	0.993
ANS96	0.006	0.994
ANS93	0.005	0.995
ANS114	0.005	0.995
ANS73	0.004	0.996
ANS84	0.004	0.996
ANS88	0.004	0.996
ANS90	0.004	0.996
ANS94	0.004	0.996
ANS118	0.004	0.996
ANS99	0.003	0.997
ANS100	0.003	0.997
ANS107	0.003	0.997
ANS115	0.003	0.997
ANS95	0.002	0.998
ANS112	0.002	0.998
